# Supplementary material for: The Economic and Social Value of Science and Technology Parks. The Case of Tecnocampus
Source: Front Psychol. 2020 Dec 23;11:632600. doi: 10.3389/fpsyg.2020.632600 (PMC7786403; doi:10.3389/fpsyg.2020.632600)
Supplement: Supplementary file 1 [file Table_1.XLS]

## Sheet: Tcm_mat_escala
Mes					Tecnocampus	Mataró
2010-01					1	50
2010-02					1	57
2010-03					1	56
2010-04					1	51
2010-05					1	48
2010-06					1	43
2010-07					1	44
2010-08					1	33
2010-09					1	63
2010-10					2	44
2010-11					1	46
2010-12					1	35
2011-01					2	56
2011-02					2	61
2011-03					2	50
2011-04					2	45
2011-05					1	59
2011-06					2	53
2011-07					2	56
2011-08					1	49
2011-09					1	62
2011-10					2	46
2011-11					2	51
2011-12					1	39
2012-01					3	50
2012-02					3	51
2012-03					2	40
2012-04					1	42
2012-05					2	43
2012-06					3	51
2012-07					1	37
2012-08					1	36
2012-09					3	64
2012-10					2	56
2012-11					2	49
2012-12					2	38
2013-01					3	42
2013-02					2	40
2013-03					1	44
2013-04					3	46
2013-05					3	43
2013-06					3	45
2013-07					2	39
2013-08					2	27
2013-09					3	69
2013-10					3	46
2013-11					1	42
2013-12					2	37
2014-01					2	43
2014-02					3	41
2014-03					3	42
2014-04					2	41
2014-05					3	45
2014-06					5	40
2014-07					5	41
2014-08					2	38
2014-09					4	56
2014-10					8	49
2014-11					7	44
2014-12					6	37
2015-01					7	37
2015-02					8	41
2015-03					7	43
2015-04					5	41
2015-05					4	35
2015-06					9	45
2015-07					6	43
2015-08					3	37
2015-09					6	47
2015-10					15	35
2015-11					12	34
2015-12					6	35
2016-01					9	44
2016-02					8	45
2016-03					9	42
2016-04					8	34
2016-05					7	45
2016-06					8	40
2016-07					7	32
2016-08					3	29
2016-09					12	51
2016-10					8	36
2016-11					8	44
2016-12					7	32
2017-01					8	41
2017-02					9	39
